# Supplementary material for: Characterisation and evaluation of the regenerative capacity of Stro-4+ enriched bone marrow mesenchymal stromal cells using bovine extracellular matrix hydrogel and a novel biocompatible melt electro-written medical-grade polycaprolactone scaffold
Source: Biomaterials. 2020 Jul;247:119998. doi: 10.1016/j.biomaterials.2020.119998 (PMC7184676; doi:10.1016/j.biomaterials.2020.119998)
Supplement: Multimedia component 1 [file mmc1.xml]

<?xml version="1.0" encoding="utf-8" standalone="no"?>
<data>
  <datasets>
    <author>roco@soton.ac.uk</author>
    <type>0</type>
    <dataset>
      <value>4</value>
      <reason>Data will be made available on request</reason>
      <comments />
    </dataset>
  </datasets>
</data>
